# Supplementary material for: Planktonic and Biofilm-Associated Pseudomonas aeruginosa and Staphylococcus epidermidis Elicit Differential Human Peripheral Blood Cell Responses
Source: Microorganisms. 2021 Aug 31;9(9):1846. doi: 10.3390/microorganisms9091846 (PMC8470397; doi:10.3390/microorganisms9091846)
Supplement: Supplementary file 1 [file microorganisms-09-01846-s001.zip]

Archive with 1 entries (1 files):
- microorganisms-1338178-supplementary.pdf
